# Supplementary material for: A Horizontally Transferred Plant Fatty Acid Desaturase Gene Steers Whitefly Reproduction
Source: Adv Sci (Weinh). 2023 Dec 25;11(10):2306653. doi: 10.1002/advs.202306653 (PMC10933598; doi:10.1002/advs.202306653)
Supplement: Supplementary file 2 — Supporting Information [file ADVS-11-2306653-s002.xlsx]

## Sheet: Dataset S1
Table S3. The detailed Aleyrodinae FAD2 sequences information.
Gene names	Species	Nucleotide sequences*	Protein sequences	Source†
TvFAD2	Trialeurodes vaporariorum	ATGGTAGGACGACATGGAACAATGGGCAGTGGTCCAACATCGAACAACTCTTTCCCACATAAGGTGACCTCTGATCCTCTGAAGCGAGTTCCTCACGAAAAACCTCCTTTCACTCTTAGCGAATTGAAGAAAGCTATACCTTCTCACTGTTTCAAGCGATCTTTACTCCGTTCATTTTCCTATTGCCTCTATGACCTTACAATTGTTTTTAGCTTGTATTATATAGCAGCAAATTACTTCCCTCTATTGCCTAGGTATATCTCGTCTGTAGCTTGGCCCGCCTACTGGATCACTCAAGGATGCATACAGTTTGGTATTTGGAGCATAGCTCACGAGTGCGGTCACCATTCTTTTAGTGATTACCAATGGCTCGACGATGCGGTCGGCCTCGTCCTACAT…	MVGRHGTMGSGPTSNNSFPHKVTSDPLKRVPHEKPPFTLSELKKAIPSHCFKRSLLRSFSYCLYDLTIVFSLYYIAANYFPLLPRYISSVAWPAYWITQGCIQFGIWSIAHECGHHSFSDYQWLDDAVGLVLHSCLLVPYFSWKISHRHHHNNTASLERDAAFVPRKKSRINWIWKYLNNPIGRILFLTITLFFGLPLYLICHVSGRPYDRFASHYDPYSPIFTDRERLQIFISDIGIITVLYGLYQLVLLKGLTWVLYIYGMPLLVTNGCLVLVTLLNHTHPALPHYDSTEWNWFKGALATVDRDYGILNGVFNHLTDAHVAHHLFSKMPHYHLVEATKAIKPILGEYYKFDETPFYKALYRETKECLYVVSDEKSEGVFWYDNKL	PRJNA553773
AprFAD2-1	Aleyrodes proletella	CCGCTGTTGAGTTCCACCGTCCACCAATCAGCTCCTCAGTCTTTCGGTGTTTACAGATTTGACCGTTTTGACACAGTTGACACAGTCGATTCACACGGTTCACAGTCCACTTTTGTTCAGATTTTATTCTGCACGTGTGGGCTGTAATTCAGTAATTACCTCGGCGTCGGTGGAGCTATCTCGTACACGTGGAATCGGCATGGAAATTTAACTAACTCGGATCGTTCAATTTCTTTCCTTGCAGTCGCGAATCTGTGCCCATCTCAAACGTGTTTTTCGTTCGTTGGAATCTTCAATAATCCTAACTCGTCTGTCGGTCTAAAAAATTATCGTGTCTGTGTTTCGAACAAAGCGGACTATTAGTTAAATTCTTCCGGTGCCTATCATCATGATCATTAG…	MGTGNRANSNPQKVHADPLKRVPHSKPPFSLSEIKKAIPPHCFERSVLRSFSFVACDLAVIFILYYIATNYISLLPHPLPYIAWPIYWIVQGSFMTGVWVLAHECGHHAFSDYQWLDDTVGFILHSCLLVPYFSWKYSHRRHHSNTASLERDEVFVPKKRSGIRWYNKYLNNPPGRTLVVLLTLILGWPLYLTFNVSGRPYDRFANHFDPHSPIYSDKKRFQIGLSDVGILAVSFGLYRVAVAKGLTWLLCVYGVPLLIVNGFLVSITFLQHTHPSLPHYDSSEWDWFRGALATVDRDYGILNHIFHHITDTHVAHHLFSTMPHYHAMEATKAIKPILGEYYQFDGTPIYKAMYRETAECVFVERDENDKSKGVFWYSNKI	PRJNA832135
AprFAD2-2	Aleyrodes proletella	AAATAAGGCCACGTAGACCAATAAAGCCACCCCGCGGTTTCTCTAAGAAGTACTGCTCGGAGCAGCTAAATAGTAGCACCAATCGATTTCGCGTGGTCTGTTTACTCAAATTCGGTGGTAGATTTTTATCGGTTGCCGGTTGGCTCGCGGCCACCGGGCAAGGAAGATATTTGAAGGCGCTACGCGTATTTCCTTAGTGAAATTTGAATGACACGCTGGACAAGCTCATGAAAGTCTCACTTTGAGGAAAAACTCAACAATTACAAGGCGTTCAGAATACATTTGGCTGACACAGTAACGATAAAAGCGACTACGATGGGTGTAGATATTTTGAACGACGTCAACTCGAACCTTCCCAAAATGGAAAGACACCCCAACAAACGGGCACCAACCTCCAAA…	MGVDILNDVNSNLPKMERHPNKRAPTSKPPFTFGDLKKAIPPHCFQRSLLRSFSYVIYDLAAISVLYYIAANYIPLLPRPGQLLAWPIYWFVQSCIMFGLWIIAHECGHHAFSDYVWLDDTVGFVLHSCLFIPYFSWKFSHASHHAHTGSLEKDEAYVPKQEPISGWKYIDNPIGRVVYLTIVLTFGLPLYLAMNLAGRPYDRFASHYDPYSPIYSKRKRLFILLSDIGLLTVIYGLYHLALAKGLLWVIAIYGVPLWMTNAWLVTVTYLHHTHPSLPHYDSSEWDWLRGALSTVDRDYGVLNHVFHHITDTHVLHHLFTTLPHYHATEATKAIKPILGDYYQFDGTSVPLALYQVAKECVFVTPDEKSKGVFWYRDM	PRJNA832135
DcFAD2-1	Dialeurodes citri	CGTCGGTGTTTACAGTTGCGACCGTTTTGACACAGTGACAGTCAGTTCGCTTTTCGATCAGTCTATTTCTGCACGTGTAGATAAAGTTCTTTAAAGTCGATACTTCAGCGCCTAAACTATCACGTGGAATCAGCATGGAATTTTAATAAAAATTCCAATTGCTACGCTTCCTTGAATCGCAAATTTGTGCCGGATTTCGGCGTGTTTTTCGTTCATCAGACTTCAATTTTCACTCGTCGGTCCGGTAAACAAAAATTTCTGGTGTAGTGTGTTTCGAGGAGAGCGGCCCATTTATCAAATTTTTCGGCGCCTGCCATCATGAGAATAACGTCATCAGATAACACATTTAACCGGCTAGTCTGACACAAAATCATGGGTACCGGTCGCCAGATCAACTCG…	MGTGRQINSSPQKVRADPLKRVPHSKPPFSLGEIKKAVPPHCFERSVLRSFSYVLYDLSIVFILYYIATNYIQLLPEPLRYVAWPVYWIVQGCVMTGIWVLAHECGHHAFSDYQWLDDTVGFVLHSCLLVPYFSWKYSHRRHHSNTGSLERDEVFVPKQKDGVRWYYKYLNNPPGRIICLSVTLTLGWPLYLAFNVSGRPYDRFANHFDPHSPIYGDKKRLEICLSDLGILAVSYIIYQVMLAKGFAWVMFAYGVPLLIVNGFLVSITFLQHTHPSLPHYDSSEWDWFRGALATVDRDYGILNHIFHHITDTHVAHHLFSTMPHYHAMEATKAIKPILGEYYQFDGTPIYKAM	PRJNA300490
DcFAD2-2	Dialeurodes citri	CAACATTAGTATATGAAAATAGTGCACTTATTGTTAGTGGGATATACTGCACACATTTTATTGGAGATGCGTTAAAGCGGAGTGTAAAAGGCAGCTTGCCTACCTAAAAAAGATCTGTGTCACTGAATACATCAGCAGTGCTTCTTCTTAATGATACTTTGGATAATCTCATCACAACTGCATTATAAGGAAATACTCGATTAGGAGCATTTTGAACACACTTTTGGCTGACAACTGAACAAGAACCCATTGGATCGGACACCATGGGTGCAGAAATCTTCAACGACGTCAACTCGAACGTACACAAAATGGACAAACACGCCAAAAAGCGCGCCCCCACTTCAAAACCACCCTTCACATTCGGGGATCTGAAAAAAGCCATCCCGCCTCACTGCTTTC…	MGAEIFNDVNSNVHKMDKHAKKRAPTSKPPFTFGDLKKAIPPHCFQRSLLRSFSYVIYDLTAIAILYYIASNYIPLLPRLLQCLAWPTYWFVQSCIMFGLWIIAHECGHHAFSDYVWLDDTVGFILHSCLFIPYFSWKFSHARHHAHTGSMEKDEAYVPKQEPLTGWKYLDNPIGRTMFIVIILIFGLPLYLAINLAGRPYDRFASHYDPYSPIYSQPKRFFILLSDIGLLTVIYGLYQLYLVKGLVWVIAIYGVPLWLTNAWLVTVTYLHHTHPSLPHYDSSEWDWLRGALSTVDRDYGILNHV	PRJNA300490
AsFAD2-1	Aleurocanthus spiniferus	AGAACTGTGTTTCAAAGAGTATTTAAATCACTCGAAAAAATTGTGTTTTCATCCATTTATTTGGCAACTAGGATCGTAGCTCAGCAGAAATCTTGTTAGCTAGCTGCCATATAGACATATTTCGAAGCGTGAATCGATACCTCAGCGCGGGGAAGTTTTCAGTTACAGTTGTACGGATGCACTTTTCCTTCAGTGTTGGCTTTGTCCAGTGCAGGCAAGTCAGCCCCCAAAACTTGTCCCGACTCGCGCGTGAAAGTTTTGGACATTTTATTAGTGCGCGGCGCAGTGGTTCAAATTTGTTATCGTCTAGGATTGAGGGAACATGAGAGCGATGAGGGCGAAACAAAATACTCTTCCGTTCAAACGTATAGTGTTACCGAACACTTTATATTGGTAGAA…	MGTGGRTNATPEKVGVGPLKRVPHTKPPFSLSEIKQAVPPHCFNRSVLRSFSYVLYDLSIIFFLYYLANNYIPLLPFPLRYVAWPVYWAVQGCVMTGIWVLAHECGHHAFSDYQWLDDTVGYILHSALLVPYFSWKYSHRRHHSNTASLERDEVFVPKQKDGIRWYYKYLNNPPGRIICLTFTVTLGWPLYLAFNVSGRPYDRFANHFDPQSPIYSDRKRFQIILSDLGILTMFYILYRLILAHGLVWVMCVYGVPLLVVNGFLVSITFLQHTHPSLPHYDSSEWDWFRGALATVDRDYGILNYVFHHITDTHVAHHLFSTMPHYHAMEATKAIKPILGEYYQFDGTPIYKAMYRETKECIYVEKDEHAQGKGVFWYTNKI	PRJNA792195
AsFAD2-2	Aleurocanthus spiniferus	GCGGACGATAAAAACGATGAGGTACTCCTTCGGCCCCCATGTAATAATCTGCTCCAGTGGATTTTTTTGAAGCTCCCGCCGTACGCTCATCGGCTGTGCAATCGTTGGGGAGTCCCCCCAACGATTCACCGATCAGCAGTGTATTATCCGACTCTCAGTCCAGACTCTCCGACGAGTCGGTCAGTCGTCGACACGATCGTGGATAACACATTGATACGTTACAAAGTAAGAAAGGAAAGCGTTGACACACTTCACACTCACACGCTTGCTTCAAGTCTGCCGTGTCGGTAAAAATAAGTCGGGATTGTAGTGAGCTGGCCAGTTCATTTCGAAGATCGGTTCCGCAAGTGCCTGCTCTTTCAGCCGGCTCATAAGTTCATAGTTGTGACCATCACGTGG…	MGVEVQNGVSPIRRVLVPRKRAPTSKPPFTFGDLKKAIPPHCFQRSVLRSFSYVVVDLIGIATLYWIASTFIPLLPRPLQCLAWPSYWFAQSCIMFGLWIIAHECGHHAFSDYQWLDDTVGFILHSCLFIPYFSWKFSHASHHAHTGSMEKDEAYVPKQKPLSGWRYMDNPAGRIVFIIGVLIFGLPLYLAMNLAGRPYERFASHYDPYSPIYSRRKRLFIVLSDLGLLAVIYVLYHLSIARGVLWVVAIYGVPLWLTNAWLVTVTYLHHTHPSLPHYDSSEWDWLRGALSTVDRDYGVLNHVFHHITDTHVVHHLFTTLPHYHATEATNAIKPILGEYYQFDGTSVPRALYQVAKECVFVKEDEKSKGVFWYRDMLDEILG	PRJNA792195
ApsFAD2	Aleuroclava psidii	TTCAACTTGTTTTTTTTTTTTTTCCAATAAGCTATGTTGCAGTTCAGTTACAGTCAAATAGTTCATTTTGCTCGGTGCATATTGGACATCGCAGGATCCCTTCCAAGTATGACGTACCCGGAAAAAAAATCTTATTTACCTAAACACAGTTTTCAGTAAAGGCTTCACATCATTTTTGTCAGTTATTTTTTGGTACTTTTCTGATACTTTAAAAAAATTACAATATTGCAACAAAAAAAAATTGCAGCAAATTTATCGTAAGTAAGTATCACCTTTTAAGTAAAACTGTATTTTTTATAGTTTCGCGTGTCCTTGTCCCGTATTCCGGTCTCCAAAAGCCTAAAATATATGAATGTGGAATATGCTTCGGAAAAAGGGACTGTATCTTTGCAGTCAAAA…	MGTGGRINSNPQKVGADPLKRVPHSKPPFSLGEIKKAVPPHCFERSVLRSFSYVFYDLLVVFILYYIATNYIQLLPEPLQYLAWPLYWIVQGCVMTGVWVLAHECGHHAFSDYQWLDDTVGFVLHSCLLVPYFSWKYSHRRHHSNTGSLERDEVFVPKQKDGVRWYYKYLNNPPGRIVCLTVTLTLGWPLYLAFNVSGRPYDRFANHFDPHSPIYGDRKRLQICLSDLGIIAVSYVLYQLVLAKGFVWVMCAYGVPLLIVNGFLVSITFLQHTHPSLPHYDSSEWDWFRGALATVDRDYGILNHIFHHITDTHVAHHLFSTMPHYHAMEATKAIKPILGEYYQFDGTPIYKAMYRETRECIFVERDDDDKSKGVFWYSNK	PRJNA767236
*The initiation or termination codon of the nucleotide sequences were denoted in red characters.
†Source represents the BioProject accession numbers of the GenBank database (http://www.ncbi.nlm.nih.gov/).
